# Supplementary material for: Against All Odds? Addiction History Associated with Better Viral Hepatitis Care: A Dutch Nationwide Claims Data Study
Source: J Clin Med. 2022 Feb 21;11(4):1146. doi: 10.3390/jcm11041146 (PMC8878485; doi:10.3390/jcm11041146)
Supplement: Supplementary file 1 [file jcm-11-01146-s001.zip]

Archive with 1 entries (1 files):
- jcm-1560788-supplementary.pdf
